# Supplementary material for: Data on information sources, knowledge and practice on hepatitis B virus in southwest Nigeria
Source: Data Brief. 2020 Apr 9;30:105507. doi: 10.1016/j.dib.2020.105507 (PMC7168725; doi:10.1016/j.dib.2020.105507)
Supplement: Supplementary file 2 [file mmc2.zip]

Archive with 1 entries (1 files):
- DIB-D-20-00121.csv
